# Supplementary material for: Does the Use of the “Proseek® Multiplex Inflammation I Panel” Demonstrate a Difference in Local and Systemic Immune Responses in Endometriosis Patients with or without Deep-Infiltrating Lesions?
Source: Int J Mol Sci. 2023 Mar 6;24(5):5022. doi: 10.3390/ijms24055022 (PMC10003683; doi:10.3390/ijms24055022)
Supplement: Supplementary file 1 [file ijms-24-05022-s001.zip]

Archive with 1 entries (1 files):
- ijms-2151287-supplementary.pdf
